# Supplementary material for: Prevalence and spectrum of homologous recombination repair mutations in patients with metastatic prostate cancer from India
Source: Oncologist. 2026 Feb 23;31(4):oyag059. doi: 10.1093/oncolo/oyag059 (PMC12986755; doi:10.1093/oncolo/oyag059)
Supplement: oyag059_Supplementary_Data [file oyag059_supplementary_data.zip]

Archive with 1 entries (1 files):
- SUPPLEMENT THE ONCOLOGIST.docx
